# Supplementary material for: Exploring the basis of 2-propenyl and 3-butenyl glucosinolate synthesis by QTL mapping and RNA-sequencing in Brassica juncea
Source: PLoS One. 2019 Oct 18;14(10):e0220597. doi: 10.1371/journal.pone.0220597 (PMC6799926; doi:10.1371/journal.pone.0220597)
Supplement: S3 Table — (XLSX) [file pone.0220597.s003.xlsx]

## Sheet: S1 Table
S3 Table. The 324 transcripts involved in GSL metabolism.
Serinal Number	Gene	G302-01_count	G302-02_count	G302-03_count	G266-01_count	G266-02_count	G266-03_count	Log2FoldChange	P-value	down/up	Significant	Pathway involved in glucosinolate metoblism
1	LOC106454652	0	0	0	0	2	1	-2.4083	NA	up	no	GO:0019762|glucosinolate catabolic process;GO:0080028|nitrile biosynthetic process;
2	LOC106454060	4	58	6	48	23	2	-0.0448411	0.995756	up	no	GO:0019762|glucosinolate catabolic process;GO:0080028|nitrile biosynthetic process;GO:0080027|response to herbivore;
3	LOC106454059	4	0	8	1	0	0	3.48326	0.475414	down	no	GO:0019762|glucosinolate catabolic process;GO:0080028|nitrile biosynthetic process;GO:0080027|response to herbivore;
4	LOC106454017	2	0	1	2	0	0	0.67815	NA	down	no	GO:0019762|glucosinolate catabolic process;GO:0080028|nitrile biosynthetic process;GO:0080027|response to herbivore;
5	LOC106452879	232	156	212	164	203	240	0.0465662	0.981341	down	no	GO:0019762|glucosinolate catabolic process;GO:0080028|nitrile biosynthetic process;
6	LOC106452210	0	5	1	0	0	0	3.49279	NA	down	no	GO:0019762|glucosinolate catabolic process;GO:0080028|nitrile biosynthetic process;
7	LOC106452207	5	2	14	1	4	8	0.698739	0.8899	down	no	GO:0019762|glucosinolate catabolic process;GO:0080028|nitrile biosynthetic process;GO:0009409|response to cold;
8	LOC106452206	2938	99	1918	1860	2415	3152	-0.499361	0.906024	up	no	GO:0019762|glucosinolate catabolic process;GO:0080028|nitrile biosynthetic process;GO:0009409|response to cold;GO:0009753|response to jasmonic acid;GO:0009651|response to salt stress;GO:0009611|response to wounding;
9	LOC106452131	73	28	80	41	25	58	0.606201	0.711338	down	no	GO:0019762|glucosinolate catabolic process;GO:0080028|nitrile biosynthetic process;GO:0080027|response to herbivore;
10	LOC106452130	189	2	182	3	23	15	3.22495	0.065973	down	no	GO:0019762|glucosinolate catabolic process;GO:0080028|nitrile biosynthetic process;GO:0080027|response to herbivore;
11	LOC106452123	2498	147	2098	1147	1894	2280	-0.100859	0.985136	up	no	GO:0019762|glucosinolate catabolic process;GO:0080028|nitrile biosynthetic process;GO:0009409|response to cold;GO:0009753|response to jasmonic acid;GO:0009651|response to salt stress;GO:0009611|response to wounding;
12	LOC106452121	2	2	1	3	16	2	-2.02879	0.47634	up	no	GO:0019762|glucosinolate catabolic process;GO:0080028|nitrile biosynthetic process;GO:0009409|response to cold;
13	LOC106451935	86	99	91	81	85	152	-0.138448	0.947763	up	no	GO:0010438|cellular response to sulfur starvation;GO:0002213|defense response to insect;GO:0009759|indole glucosinolate biosynthetic process;GO:0045893|positive regulation of transcription, DNA-templated;GO:0009753|response to jasmonic acid;GO:0006351|transcription, DNA-templated;GO:0000162|tryptophan biosynthetic process;
14	LOC106451618	669	1648	393	870	587	856	0.317354	0.906477	down	no	GO:0019762|glucosinolate catabolic process;GO:0080028|nitrile biosynthetic process;
15	LOC106451545	9	4	7	9	10	17	-0.778182	0.728345	up	no	GO:0098542|defense response to other organism;GO:0042343|indole glucosinolate metabolic process;GO:0044550|secondary metabolite biosynthetic process;
16	LOC106451544	51	15	35	19	56	44	-0.169033	0.966191	up	no	GO:0098542|defense response to other organism;GO:0042343|indole glucosinolate metabolic process;GO:0044550|secondary metabolite biosynthetic process;
17	LOC106450792	4	4	4	4	5	3	0.0496524	0.994663	down	no	GO:0005975|carbohydrate metabolic process;GO:0052544|defense response by callose deposition in cell wall;GO:0042742|defense response to bacterium;GO:0009817|defense response to fungus, incompatible interaction;GO:0019760|glucosinolate metabolic process;GO:0042344|indole glucosinolate catabolic process;GO:0009682|induced systemic resistance;GO:0009617|response to bacterium;
18	LOC106450229	34	149	3	89	51	86	-0.175483	0.979289	up	no	GO:0019761|glucosinolate biosynthetic process;
19	LOC106449919	116	17	79	49	63	72	0.282178	0.939389	down	no	GO:0098542|defense response to other organism;GO:0042343|indole glucosinolate metabolic process;GO:0044550|secondary metabolite biosynthetic process;
20	LOC106449847	3	0	0	0	0	2	0.805981	NA	down	no	GO:0098542|defense response to other organism;GO:0042343|indole glucosinolate metabolic process;GO:0044550|secondary metabolite biosynthetic process;
21	LOC106449600	0	0	1	1	0	3	-1.80777	NA	up	no	GO:0071281|cellular response to iron ion;GO:0098542|defense response to other organism;GO:0042343|indole glucosinolate metabolic process;GO:0044550|secondary metabolite biosynthetic process;
22	LOC106449574	0	3	0	0	1	0	1.55826	NA	down	no	GO:0010438|cellular response to sulfur starvation;GO:0050832|defense response to fungus;GO:0009682|induced systemic resistance;GO:0010439|regulation of glucosinolate biosynthetic process;GO:0006355|regulation of transcription, DNA-templated;GO:0009617|response to bacterium;GO:0009739|response to gibberellin;GO:0009625|response to insect;GO:0009753|response to jasmonic acid;GO:0009751|response to …
23	LOC106449008	0	0	0	0	2	1	-2.4083	NA	up	no	GO:0019762|glucosinolate catabolic process;GO:0080028|nitrile biosynthetic process;
24	LOC106448960	0	0	0	0	1	0	-0.907629	NA	up	no	GO:0019762|glucosinolate catabolic process;GO:0080028|nitrile biosynthetic process;
25	LOC106448902	1	0	0	1	2	1	-1.85313	NA	up	no	GO:0019761|glucosinolate biosynthetic process;
26	LOC106447989	2	0	0	0	1	0	1.07095	NA	down	no	GO:0002213|defense response to insect;GO:0042343|indole glucosinolate metabolic process;GO:0044550|secondary metabolite biosynthetic process;
27	LOC106447702	13	3	11	30	19	32	-1.5188	0.174949	up	no	GO:0019762|glucosinolate catabolic process;GO:0080028|nitrile biosynthetic process;
28	LOC106447701	2	2	5	0	0	0	4.03853	NA	down	no	GO:0019762|glucosinolate catabolic process;GO:0080028|nitrile biosynthetic process;
29	LOC106447562	19	22	5	112	22	102	-2.23907	0.0492093	up	yes	GO:0098542|defense response to other organism;GO:0019761|glucosinolate biosynthetic process;GO:0009625|response to insect;
30	LOC106447479	1309	67	1073	762	1194	1346	-0.365749	0.934882	up	no	GO:0019762|glucosinolate catabolic process;GO:0080028|nitrile biosynthetic process;
31	LOC106447478	7	0	10	0	0	0	4.96872	0.253759	down	no	GO:0019762|glucosinolate catabolic process;GO:0080028|nitrile biosynthetic process;
32	LOC106447477	9	1	0	4	0	1	1.181	0.898572	down	no	GO:0019762|glucosinolate catabolic process;GO:0080028|nitrile biosynthetic process;
33	LOC106447475	0	0	0	1	1	0	-1.82632	NA	up	no	GO:0019762|glucosinolate catabolic process;GO:0080028|nitrile biosynthetic process;
34	LOC106447410	17	24	5	23	6	17	0.109524	0.98313	down	no	GO:0098542|defense response to other organism;GO:0042343|indole glucosinolate metabolic process;GO:0044550|secondary metabolite biosynthetic process;GO:0046246|terpene biosynthetic process;GO:0016114|terpenoid biosynthetic process;
35	LOC106447113	157	499	203	154	93	125	1.27086	0.12502	down	no	GO:0048830|adventitious root development;GO:0006520|cellular amino acid metabolic process;GO:0019761|glucosinolate biosynthetic process;GO:0009684|indoleacetic acid biosynthetic process;GO:0001560|regulation of cell growth by extracellular stimulus;
36	LOC106447085	691	520	1138	780	431	1284	-0.0418433	0.990204	up	no	GO:0019762|glucosinolate catabolic process;GO:0080028|nitrile biosynthetic process;
37	LOC106446405	43	10	26	27	32	96	-0.871058	0.674654	up	no	GO:0010120|camalexin biosynthetic process;GO:0006952|defense response;GO:0052544|defense response by callose deposition in cell wall;GO:0042742|defense response to bacterium;GO:0019761|glucosinolate biosynthetic process;GO:0009684|indoleacetic acid biosynthetic process;GO:0009682|induced systemic resistance;GO:0010112|regulation of systemic acquired resistance;GO:0009617|response to bacterium;GO:…
38	LOC106445590	22	21	12	10	6	7	1.34054	0.259818	down	no	GO:0010438|cellular response to sulfur starvation;GO:0002213|defense response to insect;GO:0009759|indole glucosinolate biosynthetic process;GO:0045893|positive regulation of transcription, DNA-templated;GO:0009753|response to jasmonic acid;GO:0006351|transcription, DNA-templated;GO:0000162|tryptophan biosynthetic process;
39	LOC106445497	6	2	1	3	0	2	0.984744	0.886038	down	no	GO:0002213|defense response to insect;GO:0042343|indole glucosinolate metabolic process;GO:0044550|secondary metabolite biosynthetic process;
40	LOC106445496	1	1	1	0	0	0	2.50043	NA	down	no	GO:0002213|defense response to insect;GO:0042343|indole glucosinolate metabolic process;GO:0044550|secondary metabolite biosynthetic process;
41	LOC106445489	0	5	2	2	1	2	0.527204	0.953813	down	no	GO:0002213|defense response to insect;GO:0042343|indole glucosinolate metabolic process;GO:0044550|secondary metabolite biosynthetic process;
42	LOC106444081	0	0	1	0	0	0	1.01592	NA	down	no	GO:0042742|defense response to bacterium;GO:0019762|glucosinolate catabolic process;GO:0016042|lipid catabolic process;GO:0009409|response to cold;GO:0009625|response to insect;
43	LOC106443023	2	3	0	0	2	2	0.429935	NA	down	no	GO:0019761|glucosinolate biosynthetic process;
44	LOC106442803	0	0	0	0	0	1	-0.907629	NA	up	no	GO:0048830|adventitious root development;GO:0006520|cellular amino acid metabolic process;GO:0019761|glucosinolate biosynthetic process;GO:0009684|indoleacetic acid biosynthetic process;GO:0001560|regulation of cell growth by extracellular stimulus;
45	LOC106442107	1	0	4	0	0	7	-0.470502	0.97722	up	no	GO:0019762|glucosinolate catabolic process;GO:0080028|nitrile biosynthetic process;GO:0009409|response to cold;
46	LOC106442104	0	3	0	1	1	1	0.0731817	NA	down	no	GO:0033506|glucosinolate biosynthetic process from homomethionine;GO:0009097|isoleucine biosynthetic process;GO:0071267|L-methionine salvage;GO:0009098|leucine biosynthetic process;GO:0009099|valine biosynthetic process;
47	LOC106441615	4	2	1	1	1	2	0.914481	0.887421	down	no	GO:0098542|defense response to other organism;GO:0019761|glucosinolate biosynthetic process;GO:0009684|indoleacetic acid biosynthetic process;GO:0009625|response to insect;
48	LOC106440999	758	446	1555	253	145	245	2.11985	0.000286422	down	yes	GO:0048830|adventitious root development;GO:0006520|cellular amino acid metabolic process;GO:0019761|glucosinolate biosynthetic process;GO:0009684|indoleacetic acid biosynthetic process;GO:0001560|regulation of cell growth by extracellular stimulus;
49	LOC106440154	11	26	19	8	10	13	0.899736	0.529937	down	no	GO:0098542|defense response to other organism;GO:0042343|indole glucosinolate metabolic process;GO:0044550|secondary metabolite biosynthetic process;
50	LOC106440059	139	5	57	6	1	2	4.59642	0.00144933	down	yes	GO:0098542|defense response to other organism;GO:0042343|indole glucosinolate metabolic process;GO:0044550|secondary metabolite biosynthetic process;
51	LOC106439969	2	96	8	34	35	28	0.191766	0.979408	down	no	GO:0098542|defense response to other organism;GO:0042343|indole glucosinolate metabolic process;GO:0044550|secondary metabolite biosynthetic process;
52	LOC106439923	137	196	115	59	40	123	1.10016	0.209887	down	no	GO:0010438|cellular response to sulfur starvation;GO:0050832|defense response to fungus;GO:0009682|induced systemic resistance;GO:0010439|regulation of glucosinolate biosynthetic process;GO:0006355|regulation of transcription, DNA-templated;GO:0009617|response to bacterium;GO:0009739|response to gibberellin;GO:0009625|response to insect;GO:0009753|response to jasmonic acid;GO:0009751|response to …
53	LOC106439880	167	285	307	183	106	231	0.59113	0.498696	down	no	GO:0002213|defense response to insect;GO:0042343|indole glucosinolate metabolic process;GO:0044550|secondary metabolite biosynthetic process;
54	LOC106439615	39	37	81	57	42	48	0.117207	0.963195	down	no	GO:0002213|defense response to insect;GO:0042343|indole glucosinolate metabolic process;GO:0044550|secondary metabolite biosynthetic process;
55	LOC106439503	27	1	8	0	0	1	5.189	0.0444571	down	yes	GO:0042742|defense response to bacterium;GO:0019762|glucosinolate catabolic process;GO:0016042|lipid catabolic process;GO:0009409|response to cold;GO:0009625|response to insect;
56	LOC106439120	231	118	307	231	211	232	-0.000299655	0.999868	up	no	GO:0033506|glucosinolate biosynthetic process from homomethionine;GO:0009097|isoleucine biosynthetic process;GO:0071267|L-methionine salvage;GO:0009098|leucine biosynthetic process;GO:0009099|valine biosynthetic process;
57	LOC106438783	25	54	1	111	40	84	-1.43292	0.536846	up	no	GO:0019761|glucosinolate biosynthetic process;GO:0033506|glucosinolate biosynthetic process from homomethionine;GO:1903825|organic acid transmembrane transport;GO:0071702|organic substance transport;GO:0009753|response to jasmonic acid;GO:0009611|response to wounding;
58	LOC106438719	61	37	7	219	118	232	-2.29783	0.0227915	up	yes	GO:0019761|glucosinolate biosynthetic process;
59	LOC106438091	2997	71	2919	469	994	1435	1.10439	0.694998	down	no	GO:0019762|glucosinolate catabolic process;GO:0080028|nitrile biosynthetic process;
60	LOC106438033	82	31	77	35	78	51	0.259877	0.927724	down	no	GO:0098542|defense response to other organism;GO:0042343|indole glucosinolate metabolic process;GO:0044550|secondary metabolite biosynthetic process;
61	LOC106437780	317	1008	206	0	0	1	10.5561	2.77e-12	down	yes	GO:0019761|glucosinolate biosynthetic process;GO:0010439|regulation of glucosinolate biosynthetic process;
62	LOC106437658	39	93	36	79	63	93	-0.410962	0.8314	up	no	GO:0019762|glucosinolate catabolic process;GO:0080028|nitrile biosynthetic process;
63	LOC106436770	3	0	8	0	0	0	4.30028	0.462757	down	no	GO:0052544|defense response by callose deposition in cell wall;GO:0042742|defense response to bacterium;GO:0009759|indole glucosinolate biosynthetic process;GO:0009682|induced systemic resistance;GO:0009737|response to abscisic acid;GO:0009733|response to auxin;GO:0009617|response to bacterium;GO:0009723|response to ethylene;GO:0009739|response to gibberellin;GO:0009625|response to insect;GO:0009…
64	LOC106436726	47	40	91	0	0	0	8.35403	1.03e-08	down	yes	GO:0019761|glucosinolate biosynthetic process;
65	LOC106436687	5	5	0	1	3	5	0.280987	0.976866	down	no	GO:0042742|defense response to bacterium;GO:0019762|glucosinolate catabolic process;GO:0016042|lipid catabolic process;GO:0009409|response to cold;GO:0009625|response to insect;
66	LOC106436552	14	39	4	59	109	7	-1.55636	0.510977	up	no	GO:0098542|defense response to other organism;GO:0042343|indole glucosinolate metabolic process;GO:0044550|secondary metabolite biosynthetic process;
67	LOC106436486	1	0	0	0	0	0	1.01592	NA	down	no	GO:0042742|defense response to bacterium;GO:0019762|glucosinolate catabolic process;GO:0010150|leaf senescence;GO:0080028|nitrile biosynthetic process;GO:0050790|regulation of catalytic activity;GO:0009753|response to jasmonic acid;
68	LOC106434612	54	16	62	6	9	20	1.97119	0.0657477	down	no	GO:0010438|cellular response to sulfur starvation;GO:0002213|defense response to insect;GO:0009759|indole glucosinolate biosynthetic process;GO:0045893|positive regulation of transcription, DNA-templated;GO:0009753|response to jasmonic acid;GO:0006351|transcription, DNA-templated;GO:0000162|tryptophan biosynthetic process;
69	LOC106434605	0	0	0	0	0	1	-0.907629	NA	up	no	GO:0019752|carboxylic acid metabolic process;GO:0019761|glucosinolate biosynthetic process;GO:0009625|response to insect;GO:0009414|response to water deprivation;
70	LOC106434594	2	0	0	1	0	2	-0.39677	NA	up	no	GO:0019752|carboxylic acid metabolic process;GO:0019761|glucosinolate biosynthetic process;GO:0009625|response to insect;GO:0009414|response to water deprivation;
71	LOC106434492	174	281	294	288	247	276	-0.0758263	0.963195	up	no	GO:0009658|chloroplast organization;GO:0048229|gametophyte development;GO:0019761|glucosinolate biosynthetic process;GO:0009098|leucine biosynthetic process;GO:0009651|response to salt stress;
72	LOC106434491	73	80	24	263	120	234	-1.69086	0.0420888	up	yes	GO:0019761|glucosinolate biosynthetic process;GO:0009098|leucine biosynthetic process;
73	LOC106433624	0	2	0	3	1	2	-1.50771	NA	up	no	GO:0009738|abscisic acid-activated signaling pathway;GO:0005975|carbohydrate metabolic process;GO:0002213|defense response to insect;GO:0019762|glucosinolate catabolic process;GO:0010119|regulation of stomatal movement;GO:0009737|response to abscisic acid;
74	LOC106433152	0	1	0	0	1	0	0.054144	NA	down	no	GO:0019761|glucosinolate biosynthetic process;GO:0009098|leucine biosynthetic process;GO:0046686|response to cadmium ion;
75	LOC106433150	1057	1490	1237	1491	1116	1467	-0.0481346	0.978048	up	no	GO:0019761|glucosinolate biosynthetic process;GO:0009098|leucine biosynthetic process;GO:0046686|response to cadmium ion;
76	LOC106432690	2	4	3	2	2	8	-0.34908	0.957913	up	no	GO:0002213|defense response to insect;GO:0042343|indole glucosinolate metabolic process;GO:0044550|secondary metabolite biosynthetic process;
77	LOC106432659	1	6	5	2	2	7	0.165733	0.981386	down	no	GO:0002213|defense response to insect;GO:0042343|indole glucosinolate metabolic process;GO:0044550|secondary metabolite biosynthetic process;
78	LOC106431835	0	0	1	2	0	0	-0.836894	NA	up	no	GO:0010438|cellular response to sulfur starvation;GO:0002213|defense response to insect;GO:0009759|indole glucosinolate biosynthetic process;GO:0045893|positive regulation of transcription, DNA-templated;GO:0009753|response to jasmonic acid;GO:0006351|transcription, DNA-templated;GO:0000162|tryptophan biosynthetic process;
79	LOC106431683	7	48	10	4	0	4	3.10608	0.0771124	down	no	GO:0010438|cellular response to sulfur starvation;GO:0050832|defense response to fungus;GO:0009682|induced systemic resistance;GO:0010439|regulation of glucosinolate biosynthetic process;GO:0006355|regulation of transcription, DNA-templated;GO:0009617|response to bacterium;GO:0009739|response to gibberellin;GO:0009625|response to insect;GO:0009753|response to jasmonic acid;GO:0009751|response to …
80	LOC106430843	8	51	10	6	8	14	1.37604	0.494776	down	no	GO:0052544|defense response by callose deposition in cell wall;GO:0042742|defense response to bacterium;GO:0009759|indole glucosinolate biosynthetic process;GO:0009682|induced systemic resistance;GO:0009737|response to abscisic acid;GO:0009733|response to auxin;GO:0009617|response to bacterium;GO:0009723|response to ethylene;GO:0009739|response to gibberellin;GO:0009625|response to insect;GO:0009…
81	LOC106430266	0	0	0	0	1	0	-0.907629	NA	up	no	GO:0010438|cellular response to sulfur starvation;GO:0002213|defense response to insect;GO:0009759|indole glucosinolate biosynthetic process;GO:0045893|positive regulation of transcription, DNA-templated;GO:0009753|response to jasmonic acid;GO:0006351|transcription, DNA-templated;GO:0000162|tryptophan biosynthetic process;
82	LOC106430263	0	0	0	0	0	1	-0.907629	NA	up	no	GO:0010438|cellular response to sulfur starvation;GO:0002213|defense response to insect;GO:0009759|indole glucosinolate biosynthetic process;GO:0045893|positive regulation of transcription, DNA-templated;GO:0009753|response to jasmonic acid;GO:0006351|transcription, DNA-templated;GO:0000162|tryptophan biosynthetic process;
83	LOC106430160	1	1	0	1	0	0	1.01542	NA	down	no	GO:0019761|glucosinolate biosynthetic process;
84	LOC106430138	73	62	94	59	69	64	0.296993	0.786609	down	no	GO:0010438|cellular response to sulfur starvation;GO:0002213|defense response to insect;GO:0009759|indole glucosinolate biosynthetic process;GO:0045893|positive regulation of transcription, DNA-templated;GO:0009753|response to jasmonic acid;GO:0006351|transcription, DNA-templated;GO:0000162|tryptophan biosynthetic process;
85	LOC106430121	999	1742	578	1953	886	1654	-0.343353	0.880823	up	no	GO:0098542|defense response to other organism;GO:0019761|glucosinolate biosynthetic process;GO:0009625|response to insect;
86	LOC106430050	3	3	0	30	19	40	-3.79462	0.000464424	up	yes	GO:0019761|glucosinolate biosynthetic process;
87	LOC106429911	30	59	0	77	29	57	-0.746391	0.883626	up	no	GO:0019761|glucosinolate biosynthetic process;GO:0009098|leucine biosynthetic process;GO:0009651|response to salt stress;
88	LOC106429668	8	10	8	41	19	50	-2.01087	0.0123311	up	yes	GO:0010438|cellular response to sulfur starvation;GO:0050832|defense response to fungus;GO:0009682|induced systemic resistance;GO:0010439|regulation of glucosinolate biosynthetic process;GO:0006355|regulation of transcription, DNA-templated;GO:0009617|response to bacterium;GO:0009739|response to gibberellin;GO:0009625|response to insect;GO:0009753|response to jasmonic acid;GO:0009751|response to …
89	LOC106428974	314	1226	45	333	224	121	1.31538	0.557068	down	no	GO:0019762|glucosinolate catabolic process;GO:0080028|nitrile biosynthetic process;
90	LOC106428949	24	101	12	33	25	26	0.789582	0.763412	down	no	GO:0019762|glucosinolate catabolic process;GO:0080028|nitrile biosynthetic process;GO:0080027|response to herbivore;
91	LOC106428948	12	2	9	2	1	2	2.27486	0.29419	down	no	GO:0019762|glucosinolate catabolic process;GO:0080028|nitrile biosynthetic process;
92	LOC106428910	0	0	0	0	1	0	-0.907629	NA	up	no	GO:0019762|glucosinolate catabolic process;GO:0080028|nitrile biosynthetic process;
93	LOC106428908	2	0	0	1	0	0	1.0711	NA	down	no	GO:0019762|glucosinolate catabolic process;GO:0080028|nitrile biosynthetic process;GO:0009409|response to cold;GO:0010043|response to zinc ion;
94	LOC106428898	0	0	1	0	0	0	1.01592	NA	down	no	GO:0019762|glucosinolate catabolic process;GO:0080028|nitrile biosynthetic process;GO:0009409|response to cold;
95	LOC106428583	0	0	0	1	0	0	-0.907629	NA	up	no	GO:0019762|glucosinolate catabolic process;GO:0080028|nitrile biosynthetic process;
96	LOC106428582	3976	680	3656	193	241	152	3.87497	6.48e-08	down	yes	GO:0019762|glucosinolate catabolic process;GO:0080028|nitrile biosynthetic process;
97	LOC106428581	19	65	21	18	4	21	1.37132	0.395604	down	no	GO:0019762|glucosinolate catabolic process;GO:0080028|nitrile biosynthetic process;
98	LOC106428574	10	21	16	19	2	16	0.408177	0.923665	down	no	GO:0007155|cell adhesion;GO:0006952|defense response;GO:0009908|flower development;GO:0019762|glucosinolate catabolic process;GO:0080028|nitrile biosynthetic process;GO:0009611|response to wounding;
99	LOC106428039	115	319	53	147	60	218	0.303529	0.939434	down	no	GO:0010438|cellular response to sulfur starvation;GO:0050832|defense response to fungus;GO:0009682|induced systemic resistance;GO:0010439|regulation of glucosinolate biosynthetic process;GO:0006355|regulation of transcription, DNA-templated;GO:0009617|response to bacterium;GO:0009739|response to gibberellin;GO:0009625|response to insect;GO:0009753|response to jasmonic acid;GO:0009751|response to …
100	LOC106427690	814	559	1378	777	414	1453	0.102188	0.976834	down	no	GO:0019762|glucosinolate catabolic process;GO:0080028|nitrile biosynthetic process;
101	LOC106427468	6	3	4	5	1	2	0.777382	0.872411	down	no	GO:0005975|carbohydrate metabolic process;GO:0019760|glucosinolate metabolic process;GO:0009651|response to salt stress;
102	LOC106427182	121	30	64	224	255	170	-1.51106	0.0779096	up	no	GO:0019761|glucosinolate biosynthetic process;
103	LOC106427093	1	3	0	0	2	3	-0.220437	NA	up	no	GO:0010438|cellular response to sulfur starvation;GO:0002213|defense response to insect;GO:0009759|indole glucosinolate biosynthetic process;GO:0045893|positive regulation of transcription, DNA-templated;GO:0009753|response to jasmonic acid;GO:0006351|transcription, DNA-templated;GO:0000162|tryptophan biosynthetic process;
104	LOC106427091	4	5	1	2	4	1	0.592723	0.929563	down	no	GO:0052544|defense response by callose deposition in cell wall;GO:0042742|defense response to bacterium;GO:0009759|indole glucosinolate biosynthetic process;GO:0009682|induced systemic resistance;GO:0009737|response to abscisic acid;GO:0009733|response to auxin;GO:0009617|response to bacterium;GO:0009723|response to ethylene;GO:0009739|response to gibberellin;GO:0009625|response to insect;GO:0009…
105	LOC106426997	1077	1158	1167	1448	1052	1513	-0.176938	0.854825	up	no	GO:0019761|glucosinolate biosynthetic process;GO:0009098|leucine biosynthetic process;GO:0046686|response to cadmium ion;
106	LOC106426995	716	765	215	1175	491	900	-0.482011	0.828519	up	no	GO:0098542|defense response to other organism;GO:0019761|glucosinolate biosynthetic process;GO:0009625|response to insect;
107	LOC106426868	14	62	5	10	13	21	0.974973	0.736969	down	no	GO:0098542|defense response to other organism;GO:0042343|indole glucosinolate metabolic process;GO:0044550|secondary metabolite biosynthetic process;
108	LOC106426863	73	79	7	16	22	19	1.59901	0.317271	down	no	GO:0098542|defense response to other organism;GO:0042343|indole glucosinolate metabolic process;GO:0044550|secondary metabolite biosynthetic process;
109	LOC106426859	359	844	209	494	188	269	0.658938	0.726378	down	no	GO:0002213|defense response to insect;GO:0042343|indole glucosinolate metabolic process;GO:0044550|secondary metabolite biosynthetic process;
110	LOC106426841	0	1	0	2	2	0	-1.86381	NA	up	no	GO:0098542|defense response to other organism;GO:0042343|indole glucosinolate metabolic process;GO:0044550|secondary metabolite biosynthetic process;
111	LOC106426831	0	0	0	0	2	0	-1.85359	NA	up	no	GO:0002213|defense response to insect;GO:0042343|indole glucosinolate metabolic process;GO:0044550|secondary metabolite biosynthetic process;
112	LOC106426795	6	9	1	2	1	2	1.78627	0.561893	down	no	GO:0098542|defense response to other organism;GO:0042343|indole glucosinolate metabolic process;GO:0044550|secondary metabolite biosynthetic process;
113	LOC106426783	760	2063	288	622	122	245	1.75403	0.194299	down	no	GO:0098542|defense response to other organism;GO:0042343|indole glucosinolate metabolic process;GO:0044550|secondary metabolite biosynthetic process;
114	LOC106426780	121	195	61	122	122	192	-0.115172	0.972811	up	no	GO:0098542|defense response to other organism;GO:0042343|indole glucosinolate metabolic process;GO:0044550|secondary metabolite biosynthetic process;
115	LOC106426360	0	0	0	0	0	1	-0.907629	NA	up	no	GO:0019761|glucosinolate biosynthetic process;GO:0010439|regulation of glucosinolate biosynthetic process;
116	LOC106426356	0	1	0	1	4	0	-2.20281	NA	up	no	GO:0019761|glucosinolate biosynthetic process;GO:0010439|regulation of glucosinolate biosynthetic process;
117	LOC106426346	0	0	0	3	4	1	-3.82157	NA	up	no	GO:0019761|glucosinolate biosynthetic process;GO:0010439|regulation of glucosinolate biosynthetic process;
118	LOC106426313	63	62	22	79	46	73	-0.323813	0.901604	up	no	GO:0019761|glucosinolate biosynthetic process;GO:0010439|regulation of glucosinolate biosynthetic process;
119	LOC106425224	0	1	1	1	1	1	-0.568671	NA	up	no	GO:0019762|glucosinolate catabolic process;GO:0080028|nitrile biosynthetic process;
120	LOC106425083	138	60	16	184	39	235	-0.935679	0.718042	up	no	GO:0009081|branched-chain amino acid metabolic process;GO:0019761|glucosinolate biosynthetic process;GO:0009416|response to light stimulus;GO:0009611|response to wounding;
121	LOC106424883	784	311	421	269	353	400	0.660605	0.54947	down	no	GO:1901349|glucosinolate transport;GO:0090449|phloem glucosinolate loading;GO:0080167|response to karrikin;
122	LOC106424645	276	261	178	339	285	265	-0.236196	0.876495	up	no	GO:0010439|regulation of glucosinolate biosynthetic process;GO:0009733|response to auxin;GO:0009625|response to insect;GO:0009753|response to jasmonic acid;GO:0009414|response to water deprivation;GO:0009611|response to wounding;GO:0006351|transcription, DNA-templated;
123	LOC106424421	10	13	2	13	8	16	-0.456281	0.91339	up	no	GO:0009081|branched-chain amino acid metabolic process;GO:0019761|glucosinolate biosynthetic process;GO:0009416|response to light stimulus;GO:0009611|response to wounding;
124	LOC106421608	759	161	516	157	289	453	0.76113	0.663944	down	no	GO:0002213|defense response to insect;GO:0042343|indole glucosinolate metabolic process;GO:0044550|secondary metabolite biosynthetic process;
125	LOC106421607	300	312	254	102	76	81	1.80958	3.58e-07	down	yes	GO:0002213|defense response to insect;GO:0042343|indole glucosinolate metabolic process;GO:0044550|secondary metabolite biosynthetic process;
126	LOC106421092	126	87	21	97	49	105	0.0342897	0.994839	down	no	GO:0019761|glucosinolate biosynthetic process;GO:0009098|leucine biosynthetic process;
127	LOC106421017	19	29	39	22	38	22	0.105056	0.974995	down	no	GO:0009658|chloroplast organization;GO:0048229|gametophyte development;GO:0019761|glucosinolate biosynthetic process;GO:0009098|leucine biosynthetic process;GO:0009651|response to salt stress;
128	LOC106417897	1	0	1	2	13	2	-3.07249	0.333013	up	no	GO:0019762|glucosinolate catabolic process;GO:0080028|nitrile biosynthetic process;
129	LOC106417894	9	10	0	0	0	0	5.2363	0.19371	down	no	GO:0098656|anion transmembrane transport;GO:0015700|arsenite transport;GO:0098655|cation transmembrane transport;GO:0006812|cation transport;GO:0052544|defense response by callose deposition in cell wall;GO:0042742|defense response to bacterium;GO:0042344|indole glucosinolate catabolic process;GO:0046938|phytochelatin biosynthetic process;GO:0071994|phytochelatin transmembrane transport;GO:004668…
130	LOC106416752	1	1	0	0	2	0	0.074128	NA	down	no	GO:0042742|defense response to bacterium;GO:0019762|glucosinolate catabolic process;GO:0010150|leaf senescence;GO:0080028|nitrile biosynthetic process;GO:0050790|regulation of catalytic activity;GO:0009753|response to jasmonic acid;
131	LOC106416700	60	77	4	99	38	79	-0.483042	0.912483	up	no	GO:0019761|glucosinolate biosynthetic process;GO:0033506|glucosinolate biosynthetic process from homomethionine;GO:1903825|organic acid transmembrane transport;GO:0071702|organic substance transport;GO:0009753|response to jasmonic acid;GO:0009611|response to wounding;
132	LOC106416451	0	0	0	164	139	177	-9.70695	4.46e-13	up	yes	GO:0019761|glucosinolate biosynthetic process;GO:0009098|leucine biosynthetic process;GO:0046686|response to cadmium ion;
133	LOC106415866	634	642	1103	1630	1447	2649	-1.22891	0.00647904	up	yes	GO:0042742|defense response to bacterium;GO:0019762|glucosinolate catabolic process;GO:0010150|leaf senescence;GO:0080028|nitrile biosynthetic process;GO:0050790|regulation of catalytic activity;GO:0009753|response to jasmonic acid;
134	LOC106415779	24	40	25	34	32	24	0.0390183	0.990887	down	no	GO:0019761|glucosinolate biosynthetic process;
135	LOC106415773	2	0	1	0	0	0	2.5364	NA	down	no	GO:0019761|glucosinolate biosynthetic process;GO:0032260|response to jasmonic acid stimulus involved in jasmonic acid and ethylene-dependent systemic resistance;
136	LOC106415312	0	2	2	3	1	0	-0.00391809	NA	up	no	GO:0019752|carboxylic acid metabolic process;GO:0019761|glucosinolate biosynthetic process;GO:0009625|response to insect;GO:0009414|response to water deprivation;
137	LOC106415065	155	252	223	144	101	144	0.746336	0.139813	down	no	GO:0019761|glucosinolate biosynthetic process;GO:0055114|oxidation-reduction process;
138	LOC106413457	1	1	0	0	0	0	1.98462	NA	down	no	GO:0002213|defense response to insect;GO:0042343|indole glucosinolate metabolic process;GO:0044550|secondary metabolite biosynthetic process;
139	LOC106413254	2	0	0	0	1	3	-0.822569	NA	up	no	GO:0019762|glucosinolate catabolic process;GO:0080028|nitrile biosynthetic process;
140	LOC106412711	256	0	238	0	35	9	3.50842	0.595113	down	no	GO:0019752|carboxylic acid metabolic process;GO:0019761|glucosinolate biosynthetic process;GO:0009625|response to insect;GO:0009414|response to water deprivation;
141	LOC106411693	59	89	23	139	79	95	-0.775776	0.596738	up	no	GO:0019761|glucosinolate biosynthetic process;
142	LOC106411423	15	37	11	16	14	35	0.0427804	0.993774	down	no	GO:0098656|anion transmembrane transport;GO:0015700|arsenite transport;GO:0098655|cation transmembrane transport;GO:0006812|cation transport;GO:0052544|defense response by callose deposition in cell wall;GO:0042742|defense response to bacterium;GO:0042344|indole glucosinolate catabolic process;GO:0046938|phytochelatin biosynthetic process;GO:0071994|phytochelatin transmembrane transport;GO:004668…
143	LOC106411192	41	51	26	144	112	228	-1.9478	0.000658051	up	yes	GO:1901349|glucosinolate transport;GO:0090449|phloem glucosinolate loading;GO:0080167|response to karrikin;
144	LOC106410844	52	105	67	64	38	73	0.41888	0.781249	down	no	GO:0002213|defense response to insect;GO:0042343|indole glucosinolate metabolic process;GO:0044550|secondary metabolite biosynthetic process;
145	LOC106410764	14	2	8	3	8	8	0.416892	0.937319	down	no	GO:0019761|glucosinolate biosynthetic process;
146	LOC106410683	12	11	10	3	14	2	0.834162	0.799681	down	no	GO:0009809|lignin biosynthetic process;
147	LOC106410482	210	349	225	247	204	132	0.480819	0.663944	down	no	GO:0098656|anion transmembrane transport;GO:0015700|arsenite transport;GO:0098655|cation transmembrane transport;GO:0006812|cation transport;GO:0052544|defense response by callose deposition in cell wall;GO:0042742|defense response to bacterium;GO:0042344|indole glucosinolate catabolic process;GO:0046938|phytochelatin biosynthetic process;GO:0071994|phytochelatin transmembrane transport;GO:004668…
148	LOC106410475	5	4	8	5	7	3	0.206055	0.970446	down	no	GO:0098656|anion transmembrane transport;GO:0015700|arsenite transport;GO:0098655|cation transmembrane transport;GO:0006812|cation transport;GO:0052544|defense response by callose deposition in cell wall;GO:0042742|defense response to bacterium;GO:0042344|indole glucosinolate catabolic process;GO:0046938|phytochelatin biosynthetic process;GO:0071994|phytochelatin transmembrane transport;GO:004668…
149	LOC106409036	55	24	6	124	23	151	-1.64945	0.341616	up	no	GO:0009081|branched-chain amino acid metabolic process;GO:0019761|glucosinolate biosynthetic process;GO:0009416|response to light stimulus;GO:0009611|response to wounding;
150	LOC106408458	0	0	0	4	3	0	-3.63101	NA	up	no	GO:0048830|adventitious root development;GO:0006520|cellular amino acid metabolic process;GO:0019761|glucosinolate biosynthetic process;GO:0009684|indoleacetic acid biosynthetic process;GO:0001560|regulation of cell growth by extracellular stimulus;
151	LOC106407706	13	13	34	36	26	26	-0.539998	0.761547	up	no	GO:0048830|adventitious root development;GO:0006520|cellular amino acid metabolic process;GO:0019761|glucosinolate biosynthetic process;GO:0009684|indoleacetic acid biosynthetic process;GO:0001560|regulation of cell growth by extracellular stimulus;
152	LOC106407641	6	9	6	17	14	15	-1.07342	0.410519	up	no	GO:0002213|defense response to insect;GO:0042343|indole glucosinolate metabolic process;GO:0044550|secondary metabolite biosynthetic process;
153	LOC106407636	105	64	101	81	117	102	-0.0979699	0.964895	up	no	GO:0002213|defense response to insect;GO:0042343|indole glucosinolate metabolic process;GO:0044550|secondary metabolite biosynthetic process;
154	LOC106407453	0	0	3	1	0	1	0.527187	NA	down	no	GO:0042742|defense response to bacterium;GO:0019762|glucosinolate catabolic process;GO:0016042|lipid catabolic process;GO:0009409|response to cold;GO:0009625|response to insect;
155	LOC106407418	26	24	9	46	31	45	-0.948525	0.436751	up	no	GO:0019761|glucosinolate biosynthetic process;GO:0010439|regulation of glucosinolate biosynthetic process;
156	LOC106407349	150	199	133	295	309	313	-0.862709	0.0524041	up	no	GO:0019761|glucosinolate biosynthetic process;GO:0009098|leucine biosynthetic process;GO:0046686|response to cadmium ion;
157	LOC106407101	460	1984	258	575	38	231	1.77648	0.329591	down	no	GO:0098542|defense response to other organism;GO:0042343|indole glucosinolate metabolic process;GO:0044550|secondary metabolite biosynthetic process;
158	LOC106406739	11	5	7	2	18	9	-0.275662	0.960608	up	no	GO:0019762|glucosinolate catabolic process;GO:0080028|nitrile biosynthetic process;
159	LOC106406714	120	152	72	149	161	182	-0.433637	0.730527	up	no	GO:0019762|glucosinolate catabolic process;GO:0080028|nitrile biosynthetic process;
160	LOC106406472	40	125	27	59	95	90	-0.2704	0.939133	up	no	GO:0019761|glucosinolate biosynthetic process;GO:0010439|regulation of glucosinolate biosynthetic process;
161	LOC106406345	42	98	29	40	52	37	0.45972	0.84001	down	no	GO:0010438|cellular response to sulfur starvation;GO:0002213|defense response to insect;GO:0009759|indole glucosinolate biosynthetic process;GO:0045893|positive regulation of transcription, DNA-templated;GO:0009753|response to jasmonic acid;GO:0006351|transcription, DNA-templated;GO:0000162|tryptophan biosynthetic process;
162	LOC106406343	1	0	2	2	0	0	0.5962	NA	down	no	GO:0010438|cellular response to sulfur starvation;GO:0002213|defense response to insect;GO:0009759|indole glucosinolate biosynthetic process;GO:0045893|positive regulation of transcription, DNA-templated;GO:0009753|response to jasmonic acid;GO:0006351|transcription, DNA-templated;GO:0000162|tryptophan biosynthetic process;
163	LOC106406245	42	222	47	82	57	93	0.498783	0.865885	down	no	GO:0098542|defense response to other organism;GO:0042343|indole glucosinolate metabolic process;GO:0044550|secondary metabolite biosynthetic process;
164	LOC106405453	202	133	260	149	75	274	0.318659	0.890762	down	no	GO:1901349|glucosinolate transport;GO:0090449|phloem glucosinolate loading;GO:0080167|response to karrikin;
165	LOC106405381	0	0	2	0	0	0	1.77045	NA	down	no	GO:0019762|glucosinolate catabolic process;GO:0080028|nitrile biosynthetic process;
166	LOC106405074	1	0	0	0	1	0	0.054144	NA	down	no	GO:0019761|glucosinolate biosynthetic process;
167	LOC106404981	1	1	2	0	1	0	1.92182	NA	down	no	GO:0010438|cellular response to sulfur starvation;GO:0002213|defense response to insect;GO:0009759|indole glucosinolate biosynthetic process;GO:0045893|positive regulation of transcription, DNA-templated;GO:0009753|response to jasmonic acid;GO:0006351|transcription, DNA-templated;GO:0000162|tryptophan biosynthetic process;
168	LOC106404844	3	3	3	1	5	3	0.0463346	0.995359	down	no	GO:0019761|glucosinolate biosynthetic process;GO:0010439|regulation of glucosinolate biosynthetic process;
169	LOC106404765	23	10	42	34	29	20	-0.131968	0.9739	up	no	GO:0010438|cellular response to sulfur starvation;GO:0002213|defense response to insect;GO:0009759|indole glucosinolate biosynthetic process;GO:0045893|positive regulation of transcription, DNA-templated;GO:0009753|response to jasmonic acid;GO:0006351|transcription, DNA-templated;GO:0000162|tryptophan biosynthetic process;
170	LOC106404662	61	32	4	199	56	112	-1.76997	0.264391	up	no	GO:0019752|carboxylic acid metabolic process;GO:0019761|glucosinolate biosynthetic process;GO:0009625|response to insect;GO:0009414|response to water deprivation;
171	LOC106404236	419	136	327	16	46	33	3.27561	1.44e-06	down	yes	GO:0007155|cell adhesion;GO:0006952|defense response;GO:0009908|flower development;GO:0019762|glucosinolate catabolic process;GO:0080028|nitrile biosynthetic process;GO:0009611|response to wounding;
172	LOC106403766	0	1	0	0	0	0	1.01592	NA	down	no	GO:0019761|glucosinolate biosynthetic process;
173	LOC106403563	69	174	34	69	94	131	0.00516154	0.999277	down	no	GO:0098542|defense response to other organism;GO:0042343|indole glucosinolate metabolic process;GO:0044550|secondary metabolite biosynthetic process;
174	LOC106403316	3283	1057	4681	1822	1834	3007	0.474891	0.799274	down	no	GO:0007155|cell adhesion;GO:0006952|defense response;GO:0009908|flower development;GO:0019762|glucosinolate catabolic process;GO:0080028|nitrile biosynthetic process;GO:0009611|response to wounding;
175	LOC106402840	68	28	48	49	56	53	-0.063038	0.98309	up	no	GO:0010438|cellular response to sulfur starvation;GO:0002213|defense response to insect;GO:0009759|indole glucosinolate biosynthetic process;GO:0045893|positive regulation of transcription, DNA-templated;GO:0009753|response to jasmonic acid;GO:0006351|transcription, DNA-templated;GO:0000162|tryptophan biosynthetic process;
176	LOC106402791	0	0	0	1	0	0	-0.907629	NA	up	no	GO:0019762|glucosinolate catabolic process;GO:0080028|nitrile biosynthetic process;
177	LOC106402186	348	330	200	388	289	275	-0.0327543	0.990831	up	no	GO:0009688|abscisic acid biosynthetic process;GO:0009851|auxin biosynthetic process;GO:0019760|glucosinolate metabolic process;
178	LOC106401663	379	361	360	403	378	437	-0.0841335	0.949019	up	no	GO:0019762|glucosinolate catabolic process;GO:0080028|nitrile biosynthetic process;
179	LOC106401463	184	244	137	169	133	326	-0.0633283	0.982561	up	no	GO:0019761|glucosinolate biosynthetic process;GO:0055114|oxidation-reduction process;
180	LOC106401334	36	40	31	55	42	64	-0.520239	0.596847	up	no	GO:0048830|adventitious root development;GO:0006520|cellular amino acid metabolic process;GO:0019761|glucosinolate biosynthetic process;GO:0009684|indoleacetic acid biosynthetic process;GO:0001560|regulation of cell growth by extracellular stimulus;
181	LOC106399707	1	0	0	4	4	6	-3.64354	0.204761	up	no	GO:0019761|glucosinolate biosynthetic process;
182	LOC106399661	6	1	9	0	3	1	2.00737	0.583211	down	no	GO:0002213|defense response to insect;GO:0042343|indole glucosinolate metabolic process;GO:0044550|secondary metabolite biosynthetic process;
183	LOC106399556	0	3	3	0	0	0	3.4357	NA	down	no	GO:0019762|glucosinolate catabolic process;GO:0080028|nitrile biosynthetic process;
184	LOC106398899	1	1	0	0	0	0	1.98462	NA	down	no	GO:0019762|glucosinolate catabolic process;GO:0080028|nitrile biosynthetic process;
185	LOC106396396	0	0	0	0	2	0	-1.85359	NA	up	no	GO:0005975|carbohydrate metabolic process;GO:0052544|defense response by callose deposition in cell wall;GO:0042742|defense response to bacterium;GO:0009817|defense response to fungus, incompatible interaction;GO:0019760|glucosinolate metabolic process;GO:0042344|indole glucosinolate catabolic process;GO:0009682|induced systemic resistance;GO:0009617|response to bacterium;
186	LOC106396370	97	52	54	73	57	89	-0.0179645	0.995403	up	no	GO:0005975|carbohydrate metabolic process;GO:0052544|defense response by callose deposition in cell wall;GO:0042742|defense response to bacterium;GO:0009817|defense response to fungus, incompatible interaction;GO:0019760|glucosinolate metabolic process;GO:0042344|indole glucosinolate catabolic process;GO:0009682|induced systemic resistance;GO:0009617|response to bacterium;
187	LOC106395241	2	1	3	3	6	2	-0.852836	0.868111	up	no	GO:0019762|glucosinolate catabolic process;GO:0080028|nitrile biosynthetic process;
188	LOC106395191	1	1	5	1	3	3	-0.00993292	0.999349	up	no	GO:0098542|defense response to other organism;GO:0042343|indole glucosinolate metabolic process;GO:0044550|secondary metabolite biosynthetic process;
189	LOC106394334	9	5	1	9	6	4	-0.2277	0.973137	up	no	.
190	LOC106394109	0	0	0	2	12	1	-4.74922	0.19128	up	no	GO:0019761|glucosinolate biosynthetic process;
191	LOC106393510	1	3	0	0	0	0	2.96199	NA	down	no	GO:0098542|defense response to other organism;GO:0042343|indole glucosinolate metabolic process;GO:0044550|secondary metabolite biosynthetic process;
192	LOC106393428	0	1	2	0	0	0	2.40787	NA	down	no	GO:0002213|defense response to insect;GO:0042343|indole glucosinolate metabolic process;GO:0044550|secondary metabolite biosynthetic process;
193	LOC106392283	32	27	0	90	14	42	-1.15672	0.767627	up	no	GO:0019761|glucosinolate biosynthetic process;
194	LOC106391752	2	0	7	0	1	1	2.14291	0.728345	down	no	GO:0098542|defense response to other organism;GO:0019761|glucosinolate biosynthetic process;GO:0009684|indoleacetic acid biosynthetic process;GO:0009625|response to insect;
195	LOC106391682	1	3	4	12	13	27	-2.66128	0.0267884	up	yes	GO:0098542|defense response to other organism;GO:0019761|glucosinolate biosynthetic process;GO:0009625|response to insect;
196	LOC106391585	0	0	0	0	0	1	-0.907629	NA	up	no	GO:0098542|defense response to other organism;GO:0042343|indole glucosinolate metabolic process;GO:0044550|secondary metabolite biosynthetic process;
197	LOC106391547	0	0	1	1	0	0	0.054144	NA	down	no	GO:0002213|defense response to insect;GO:0042343|indole glucosinolate metabolic process;GO:0044550|secondary metabolite biosynthetic process;
198	LOC106391411	85	54	96	74	60	74	0.227936	0.886038	down	no	GO:0002213|defense response to insect;GO:0042343|indole glucosinolate metabolic process;GO:0044550|secondary metabolite biosynthetic process;
199	LOC106390964	6	0	2	3	3	6	-0.471274	0.951356	up	no	GO:0098542|defense response to other organism;GO:0042343|indole glucosinolate metabolic process;GO:0044550|secondary metabolite biosynthetic process;
200	LOC106390323	1	1	3	2	0	2	0.350829	NA	down	no	GO:0098542|defense response to other organism;GO:0042343|indole glucosinolate metabolic process;GO:0044550|secondary metabolite biosynthetic process;
201	LOC106390320	0	0	0	1	0	0	-0.907629	NA	up	no	GO:0098542|defense response to other organism;GO:0042343|indole glucosinolate metabolic process;GO:0044550|secondary metabolite biosynthetic process;
202	LOC106390319	1	0	0	0	1	0	0.054144	NA	down	no	GO:0098542|defense response to other organism;GO:0042343|indole glucosinolate metabolic process;GO:0044550|secondary metabolite biosynthetic process;
203	LOC106390013	1	1	0	399	435	470	-9.29546	5.1e-16	up	yes	GO:0071281|cellular response to iron ion;GO:0098542|defense response to other organism;GO:0042343|indole glucosinolate metabolic process;GO:0044550|secondary metabolite biosynthetic process;
204	LOC106389979	10	8	3	72	24	52	-2.71619	0.00234125	up	yes	GO:0019761|glucosinolate biosynthetic process;
205	LOC106389495	77	3	3	8	11	16	1.42649	0.678933	down	no	GO:0002213|defense response to insect;GO:0042343|indole glucosinolate metabolic process;GO:0044550|secondary metabolite biosynthetic process;
206	LOC106388970	0	1	0	0	1	1	-0.844553	NA	up	no	GO:0098542|defense response to other organism;GO:0042343|indole glucosinolate metabolic process;GO:0044550|secondary metabolite biosynthetic process;
207	LOC106388573	1	1	0	5	3	2	-2.23812	0.566087	up	no	GO:0019761|glucosinolate biosynthetic process;GO:0033506|glucosinolate biosynthetic process from homomethionine;GO:1903825|organic acid transmembrane transport;GO:0071702|organic substance transport;GO:0009753|response to jasmonic acid;GO:0009611|response to wounding;
208	LOC106388572	7	19	0	34	14	33	-1.52278	0.555436	up	no	GO:0019761|glucosinolate biosynthetic process;GO:0033506|glucosinolate biosynthetic process from homomethionine;GO:1903825|organic acid transmembrane transport;GO:0071702|organic substance transport;GO:0009753|response to jasmonic acid;GO:0009611|response to wounding;
209	LOC106388413	822	939	857	1157	906	1076	-0.201293	0.802989	up	no	GO:0019761|glucosinolate biosynthetic process;GO:0009098|leucine biosynthetic process;GO:0046686|response to cadmium ion;
210	LOC106387979	9	8	62	7	10	14	1.30914	0.525814	down	no	GO:0042742|defense response to bacterium;GO:0019762|glucosinolate catabolic process;GO:0010150|leaf senescence;GO:0080028|nitrile biosynthetic process;GO:0050790|regulation of catalytic activity;GO:0009753|response to jasmonic acid;
211	LOC106387320	13	56	0	1	8	2	2.72208	0.349355	down	no	GO:0098542|defense response to other organism;GO:0042343|indole glucosinolate metabolic process;GO:0044550|secondary metabolite biosynthetic process;
212	LOC106387222	8	8	3	0	7	5	0.746814	0.892571	down	no	GO:0010438|cellular response to sulfur starvation;GO:0002213|defense response to insect;GO:0009759|indole glucosinolate biosynthetic process;GO:0045893|positive regulation of transcription, DNA-templated;GO:0009753|response to jasmonic acid;GO:0006351|transcription, DNA-templated;GO:0000162|tryptophan biosynthetic process;
213	LOC106387221	0	0	1	1	0	2	-1.39694	NA	up	no	GO:0010438|cellular response to sulfur starvation;GO:0002213|defense response to insect;GO:0009759|indole glucosinolate biosynthetic process;GO:0045893|positive regulation of transcription, DNA-templated;GO:0009753|response to jasmonic acid;GO:0006351|transcription, DNA-templated;GO:0000162|tryptophan biosynthetic process;
214	LOC106387111	8	47	7	15	21	14	0.375738	0.936432	down	no	GO:0098656|anion transmembrane transport;GO:0015700|arsenite transport;GO:0098655|cation transmembrane transport;GO:0006812|cation transport;GO:0052544|defense response by callose deposition in cell wall;GO:0042742|defense response to bacterium;GO:0042344|indole glucosinolate catabolic process;GO:0046938|phytochelatin biosynthetic process;GO:0071994|phytochelatin transmembrane transport;GO:004668…
215	LOC106386045	10	4	12	4	6	4	0.93113	0.711481	down	no	GO:0010438|cellular response to sulfur starvation;GO:0002213|defense response to insect;GO:0009759|indole glucosinolate biosynthetic process;GO:0045893|positive regulation of transcription, DNA-templated;GO:0009753|response to jasmonic acid;GO:0006351|transcription, DNA-templated;GO:0000162|tryptophan biosynthetic process;
216	LOC106385828	124	104	14	214	95	170	-0.849427	0.702368	up	no	GO:0009081|branched-chain amino acid metabolic process;GO:0019761|glucosinolate biosynthetic process;GO:0009416|response to light stimulus;GO:0009611|response to wounding;
217	LOC106385524	15	0	20	0	0	0	6.01513	0.0618625	down	no	GO:0098542|defense response to other organism;GO:0042343|indole glucosinolate metabolic process;GO:0044550|secondary metabolite biosynthetic process;
218	LOC106384003	638	415	635	405	441	470	0.416264	0.545786	down	no	GO:0009658|chloroplast organization;GO:0048229|gametophyte development;GO:0019761|glucosinolate biosynthetic process;GO:0009098|leucine biosynthetic process;GO:0009651|response to salt stress;
219	LOC106383411	1	1	0	0	3	1	-0.916514	NA	up	no	GO:0033506|glucosinolate biosynthetic process from homomethionine;GO:0009097|isoleucine biosynthetic process;GO:0071267|L-methionine salvage;GO:0009098|leucine biosynthetic process;GO:0009099|valine biosynthetic process;
220	LOC106383406	1	12	7	6	10	12	-0.454701	0.924824	up	no	GO:0005975|carbohydrate metabolic process;GO:0019760|glucosinolate metabolic process;GO:0009651|response to salt stress;
221	LOC106383081	9	7	8	3	9	4	0.633013	0.851669	down	no	GO:0098542|defense response to other organism;GO:0042343|indole glucosinolate metabolic process;GO:0044550|secondary metabolite biosynthetic process;
222	LOC106383071	107	148	107	88	80	136	0.320859	0.803501	down	no	GO:0070574|cadmium ion transmembrane transport;GO:0015691|cadmium ion transport;GO:0071366|cellular response to indolebutyric acid stimulus;GO:0052544|defense response by callose deposition in cell wall;GO:0042742|defense response to bacterium;GO:0009817|defense response to fungus, incompatible interaction;GO:0006855|drug transmembrane transport;GO:0042344|indole glucosinolate catabolic process;G…
223	LOC106382746	21	362	32	103	49	17	1.35962	0.616176	down	no	GO:0010438|cellular response to sulfur starvation;GO:0050832|defense response to fungus;GO:0009682|induced systemic resistance;GO:0010439|regulation of glucosinolate biosynthetic process;GO:0006355|regulation of transcription, DNA-templated;GO:0009617|response to bacterium;GO:0009739|response to gibberellin;GO:0009625|response to insect;GO:0009753|response to jasmonic acid;GO:0009751|response to …
224	LOC106382717	0	0	0	1	0	0	-0.907629	NA	up	no	GO:0019752|carboxylic acid metabolic process;
225	LOC106382716	129	50	4	250	66	196	-1.31527	0.590896	up	no	GO:0019752|carboxylic acid metabolic process;GO:0019761|glucosinolate biosynthetic process;GO:0009625|response to insect;GO:0009414|response to water deprivation;
226	LOC106382400	0	0	3	5	1	2	-1.46125	0.847516	up	no	GO:0019761|glucosinolate biosynthetic process;GO:0055114|oxidation-reduction process;
227	LOC106382207	86	147	148	630	405	649	-2.09881	2.05e-08	up	yes	GO:0010438|cellular response to sulfur starvation;GO:0050832|defense response to fungus;GO:0009682|induced systemic resistance;GO:0010439|regulation of glucosinolate biosynthetic process;GO:0006355|regulation of transcription, DNA-templated;GO:0009617|response to bacterium;GO:0009739|response to gibberellin;GO:0009625|response to insect;GO:0009753|response to jasmonic acid;GO:0009751|response to …
228	LOC106381954	16	53	28	28	34	31	0.106429	0.97732	down	no	GO:0098656|anion transmembrane transport;GO:0015700|arsenite transport;GO:0098655|cation transmembrane transport;GO:0006812|cation transport;GO:0052544|defense response by callose deposition in cell wall;GO:0042742|defense response to bacterium;GO:0042344|indole glucosinolate catabolic process;GO:0046938|phytochelatin biosynthetic process;GO:0071994|phytochelatin transmembrane transport;GO:004668…
229	LOC106381417	0	0	0	1	0	0	-0.907629	NA	up	no	GO:0019761|glucosinolate biosynthetic process;GO:0009098|leucine biosynthetic process;GO:0046686|response to cadmium ion;
230	LOC106381416	937	1036	1580	1129	1129	1269	0.0431034	0.978978	down	no	GO:0019761|glucosinolate biosynthetic process;GO:0009098|leucine biosynthetic process;GO:0046686|response to cadmium ion;
231	LOC106381367	187	114	183	191	213	184	-0.227033	0.872262	up	no	GO:0019761|glucosinolate biosynthetic process;GO:0032260|response to jasmonic acid stimulus involved in jasmonic acid and ethylene-dependent systemic resistance;
232	LOC106381277	16	15	10	8	5	7	1.11383	0.443578	down	no	GO:0019762|glucosinolate catabolic process;GO:0080028|nitrile biosynthetic process;
233	LOC106381227	82	36	70	58	83	75	-0.140347	0.957218	up	no	GO:0019761|glucosinolate biosynthetic process;GO:0032260|response to jasmonic acid stimulus involved in jasmonic acid and ethylene-dependent systemic resistance;
234	LOC106381026	14	0	0	54	65	71	-3.59102	0.049442	up	yes	GO:0007155|cell adhesion;GO:0006952|defense response;GO:0009908|flower development;GO:0019762|glucosinolate catabolic process;GO:0080028|nitrile biosynthetic process;GO:0009611|response to wounding;
235	LOC106381025	29	29	10	53	58	12	-0.775432	0.751755	up	no	GO:0019762|glucosinolate catabolic process;GO:0080028|nitrile biosynthetic process;GO:0080027|response to herbivore;
236	LOC106381022	0	0	2	10	6	2	-3.19735	0.297914	up	no	GO:0019762|glucosinolate catabolic process;GO:0080028|nitrile biosynthetic process;
237	LOC106380686	153	76	108	153	128	175	-0.357538	0.797333	up	no	GO:0048830|adventitious root development;GO:0006520|cellular amino acid metabolic process;GO:0019761|glucosinolate biosynthetic process;GO:0009684|indoleacetic acid biosynthetic process;GO:0001560|regulation of cell growth by extracellular stimulus;
238	LOC106379715	0	0	0	1	0	0	-0.907629	NA	up	no	GO:0019752|carboxylic acid metabolic process;GO:0019761|glucosinolate biosynthetic process;GO:0009625|response to insect;GO:0009414|response to water deprivation;
239	LOC106379685	9	15	3	72	44	69	-2.68556	0.00059678	up	yes	GO:0019761|glucosinolate biosynthetic process;GO:0009098|leucine biosynthetic process;GO:0009651|response to salt stress;
240	LOC106378673	2	0	0	0	0	0	2.03345	NA	down	no	GO:0098542|defense response to other organism;GO:0019761|glucosinolate biosynthetic process;GO:0009684|indoleacetic acid biosynthetic process;GO:0009625|response to insect;
241	LOC106378364	0	2	1	4	1	1	-0.965968	NA	up	no	GO:0019761|glucosinolate biosynthetic process;GO:0009098|leucine biosynthetic process;GO:0046686|response to cadmium ion;
242	LOC106378157	27	21	41	19	33	38	0.0204806	0.995318	down	no	GO:0033506|glucosinolate biosynthetic process from homomethionine;GO:0009097|isoleucine biosynthetic process;GO:0071267|L-methionine salvage;GO:0009098|leucine biosynthetic process;GO:0009099|valine biosynthetic process;
243	LOC106378145	0	0	0	2	3	3	-3.80474	NA	up	no	GO:0010438|cellular response to sulfur starvation;GO:0002213|defense response to insect;GO:0009759|indole glucosinolate biosynthetic process;GO:0045893|positive regulation of transcription, DNA-templated;GO:0009753|response to jasmonic acid;GO:0006351|transcription, DNA-templated;GO:0000162|tryptophan biosynthetic process;
244	LOC106377763	0	0	0	0	0	1	-0.907629	NA	up	no	GO:0048830|adventitious root development;GO:0006520|cellular amino acid metabolic process;GO:0019761|glucosinolate biosynthetic process;GO:0009684|indoleacetic acid biosynthetic process;GO:0001560|regulation of cell growth by extracellular stimulus;
245	LOC106377749	5	1	5	0	0	0	4.3685	0.23631	down	no	GO:0019761|glucosinolate biosynthetic process;
246	LOC106377742	6	0	2	0	0	2	2.15018	0.792468	down	no	GO:0019761|glucosinolate biosynthetic process;
247	LOC106377269	56	7	11	80	16	35	-0.678731	0.861711	up	no	GO:0019752|carboxylic acid metabolic process;GO:0019761|glucosinolate biosynthetic process;GO:0009625|response to insect;GO:0009414|response to water deprivation;
248	LOC106376924	43	126	99	14	3	5	3.64438	5.51e-06	down	yes	GO:0019762|glucosinolate catabolic process;GO:0080028|nitrile biosynthetic process;
249	LOC106374996	7	0	14	3	3	9	0.50618	0.94338	down	no	GO:0010438|cellular response to sulfur starvation;GO:0002213|defense response to insect;GO:0009759|indole glucosinolate biosynthetic process;GO:0045893|positive regulation of transcription, DNA-templated;GO:0009753|response to jasmonic acid;GO:0006351|transcription, DNA-templated;GO:0000162|tryptophan biosynthetic process;
250	LOC106373964	1	0	0	0	0	0	1.01592	NA	down	no	GO:0002213|defense response to insect;GO:0042343|indole glucosinolate metabolic process;GO:0044550|secondary metabolite biosynthetic process;
251	LOC106372146	434	356	160	602	569	363	-0.596229	0.671587	up	no	GO:0010438|cellular response to sulfur starvation;GO:0050832|defense response to fungus;GO:0009682|induced systemic resistance;GO:0010439|regulation of glucosinolate biosynthetic process;GO:0006355|regulation of transcription, DNA-templated;GO:0009617|response to bacterium;GO:0009739|response to gibberellin;GO:0009625|response to insect;GO:0009753|response to jasmonic acid;GO:0009751|response to …
252	LOC106372082	375	306	451	206	236	253	0.751608	0.0434748	down	no	GO:0048830|adventitious root development;GO:0052544|defense response by callose deposition in cell wall;GO:0042742|defense response to bacterium;GO:0009759|indole glucosinolate biosynthetic process;GO:0009684|indoleacetic acid biosynthetic process;GO:0009682|induced systemic resistance;GO:0040008|regulation of growth;GO:0010114|response to red light;GO:0009641|shade avoidance;GO:0000162|tryptopha…
253	LOC106371512	1	2	0	0	0	0	2.5551	NA	down	no	GO:0098542|defense response to other organism;GO:0042343|indole glucosinolate metabolic process;GO:0044550|secondary metabolite biosynthetic process;
254	LOC106371131	550	164	371	121	182	327	0.872826	0.496884	down	no	GO:0002213|defense response to insect;GO:0042343|indole glucosinolate metabolic process;GO:0044550|secondary metabolite biosynthetic process;
255	LOC106371130	807	794	648	283	362	481	1.07255	0.0163758	down	yes	GO:0002213|defense response to insect;GO:0042343|indole glucosinolate metabolic process;GO:0044550|secondary metabolite biosynthetic process;
256	LOC106371001	422	518	181	598	572	648	-0.601546	0.62299	up	no	GO:0009688|abscisic acid biosynthetic process;GO:0009851|auxin biosynthetic process;GO:0019760|glucosinolate metabolic process;
257	LOC106370984	1	1	0	2	1	1	-0.901491	NA	up	no	GO:0019762|glucosinolate catabolic process;GO:0080028|nitrile biosynthetic process;GO:0080027|response to herbivore;
258	LOC106370368	0	0	0	4	0	0	-2.79828	NA	up	no	GO:0019761|glucosinolate biosynthetic process;
259	LOC106370038	2	78	0	181	422	57	-2.99321	0.50819	up	no	GO:0009738|abscisic acid-activated signaling pathway;GO:0005975|carbohydrate metabolic process;GO:0002213|defense response to insect;GO:0019762|glucosinolate catabolic process;GO:0010119|regulation of stomatal movement;GO:0009737|response to abscisic acid;
260	LOC106369912	9	11	5	3	1	5	1.56752	0.452326	down	no	GO:0010438|cellular response to sulfur starvation;GO:0050832|defense response to fungus;GO:0009682|induced systemic resistance;GO:0010439|regulation of glucosinolate biosynthetic process;GO:0006355|regulation of transcription, DNA-templated;GO:0009617|response to bacterium;GO:0009739|response to gibberellin;GO:0009625|response to insect;GO:0009753|response to jasmonic acid;GO:0009751|response to …
261	LOC106369747	3	0	6	13	8	15	-1.97464	0.292184	up	no	GO:0098542|defense response to other organism;GO:0042343|indole glucosinolate metabolic process;GO:0044550|secondary metabolite biosynthetic process;
262	LOC106369067	6	6	8	3	2	6	0.918582	0.749751	down	no	GO:0010438|cellular response to sulfur starvation;GO:0002213|defense response to insect;GO:0009759|indole glucosinolate biosynthetic process;GO:0045893|positive regulation of transcription, DNA-templated;GO:0009753|response to jasmonic acid;GO:0006351|transcription, DNA-templated;GO:0000162|tryptophan biosynthetic process;
263	LOC106369007	205	24	195	175	177	334	-0.628742	0.807062	up	no	GO:1901349|glucosinolate transport;GO:0090449|phloem glucosinolate loading;GO:0080167|response to karrikin;
264	LOC106367591	249	288	162	449	342	396	-0.682664	0.325576	up	no	GO:0052544|defense response by callose deposition in cell wall;GO:0042742|defense response to bacterium;GO:0009813|flavonoid biosynthetic process;GO:0052696|flavonoid glucuronidation;GO:0019761|glucosinolate biosynthetic process;
265	LOC106367453	96	68	10	272	76	342	-1.83579	0.19122	up	no	GO:0098542|defense response to other organism;GO:0019761|glucosinolate biosynthetic process;GO:0009684|indoleacetic acid biosynthetic process;GO:0009625|response to insect;
266	LOC106367448	59	72	65	57	62	55	0.224223	0.870517	down	no	GO:0019761|glucosinolate biosynthetic process;GO:0009098|leucine biosynthetic process;
267	LOC106367226	138	43	48	288	153	293	-1.56038	0.0826859	up	no	GO:0019761|glucosinolate biosynthetic process;GO:0009098|leucine biosynthetic process;GO:0009651|response to salt stress;
268	LOC106367028	31	25	2	64	23	44	-1.0376	0.679006	up	no	GO:0019761|glucosinolate biosynthetic process;GO:0033506|glucosinolate biosynthetic process from homomethionine;GO:1903825|organic acid transmembrane transport;GO:0071702|organic substance transport;GO:0009753|response to jasmonic acid;GO:0009611|response to wounding;
269	LOC106366617	224	394	141	9	8	8	5.00484	1.96e-15	down	yes	GO:0019761|glucosinolate biosynthetic process;
270	LOC106366161	12	6	10	2	2	1	2.544	0.109965	down	no	GO:1901349|glucosinolate transport;GO:0090449|phloem glucosinolate loading;GO:0080167|response to karrikin;
271	LOC106366160	0	3	1	5	6	9	-2.27284	0.34843	up	no	GO:1901349|glucosinolate transport;GO:0090449|phloem glucosinolate loading;GO:0080167|response to karrikin;
272	LOC106365171	1	1	0	0	0	1	1.01552	NA	down	no	GO:0002213|defense response to insect;GO:0042343|indole glucosinolate metabolic process;GO:0044550|secondary metabolite biosynthetic process;
273	LOC106363850	0	4	0	4	8	1	-1.65409	0.788023	up	no	GO:0009738|abscisic acid-activated signaling pathway;GO:0005975|carbohydrate metabolic process;GO:0002213|defense response to insect;GO:0019762|glucosinolate catabolic process;GO:0010119|regulation of stomatal movement;GO:0009737|response to abscisic acid;
274	LOC106362185	12	3	32	20	17	27	-0.444486	0.907367	up	no	GO:0019761|glucosinolate biosynthetic process;GO:0055114|oxidation-reduction process;
275	LOC106361992	8	41	1	10	11	9	0.82551	0.855251	down	no	GO:0052544|defense response by callose deposition in cell wall;GO:0042742|defense response to bacterium;GO:0009759|indole glucosinolate biosynthetic process;GO:0009682|induced systemic resistance;GO:0009737|response to abscisic acid;GO:0009733|response to auxin;GO:0009617|response to bacterium;GO:0009723|response to ethylene;GO:0009739|response to gibberellin;GO:0009625|response to insect;GO:0009…
276	LOC106361807	442	708	254	777	261	322	0.134194	0.970608	down	no	GO:0098542|defense response to other organism;GO:0042343|indole glucosinolate metabolic process;GO:0044550|secondary metabolite biosynthetic process;GO:0046246|terpene biosynthetic process;GO:0016114|terpenoid biosynthetic process;
277	LOC106361411	2	0	2	0	1	3	0.0662732	NA	down	no	GO:0098542|defense response to other organism;GO:0042343|indole glucosinolate metabolic process;GO:0044550|secondary metabolite biosynthetic process;
278	LOC106361266	398	376	374	174	216	275	0.85286	0.0420327	down	no	GO:0048830|adventitious root development;GO:0052544|defense response by callose deposition in cell wall;GO:0042742|defense response to bacterium;GO:0009759|indole glucosinolate biosynthetic process;GO:0009684|indoleacetic acid biosynthetic process;GO:0009682|induced systemic resistance;GO:0040008|regulation of growth;GO:0010114|response to red light;GO:0009641|shade avoidance;GO:0000162|tryptopha…
279	LOC106360478	0	2	0	1	0	2	-0.481753	NA	up	no	GO:0019762|glucosinolate catabolic process;GO:0080028|nitrile biosynthetic process;
280	LOC106360475	536	82	755	469	614	438	-0.127855	0.977735	up	no	GO:0019762|glucosinolate catabolic process;GO:0080028|nitrile biosynthetic process;
281	LOC106360474	119	159	163	101	45	120	0.788846	0.327188	down	no	GO:0019762|glucosinolate catabolic process;GO:0080028|nitrile biosynthetic process;
282	LOC106359943	0	2	0	4	2	3	-2.09763	0.679361	up	no	GO:0098542|defense response to other organism;GO:0042343|indole glucosinolate metabolic process;GO:0044550|secondary metabolite biosynthetic process;
283	LOC106359068	1	0	0	0	0	0	1.01592	NA	down	no	GO:0002213|defense response to insect;GO:0042343|indole glucosinolate metabolic process;GO:0044550|secondary metabolite biosynthetic process;
284	LOC106358694	0	0	0	1	0	0	-0.907629	NA	up	no	GO:0019762|glucosinolate catabolic process;GO:0080028|nitrile biosynthetic process;
285	LOC106358307	13	1	7	2	10	11	-0.0455976	0.995318	up	no	GO:0098542|defense response to other organism;GO:0042343|indole glucosinolate metabolic process;GO:0044550|secondary metabolite biosynthetic process;
286	LOC106358306	50	74	45	44	32	41	0.598504	0.537972	down	no	GO:0098542|defense response to other organism;GO:0042343|indole glucosinolate metabolic process;GO:0044550|secondary metabolite biosynthetic process;
287	LOC106357545	25	61	24	68	42	43	-0.409604	0.854642	up	no	GO:0048830|adventitious root development;GO:0006520|cellular amino acid metabolic process;GO:0019761|glucosinolate biosynthetic process;GO:0009684|indoleacetic acid biosynthetic process;GO:0001560|regulation of cell growth by extracellular stimulus;
288	LOC106357252	0	0	0	0	0	1	-0.907629	NA	up	no	GO:0019761|glucosinolate biosynthetic process;
289	LOC106356609	0	1	0	2	2	0	-1.86381	NA	up	no	GO:0098542|defense response to other organism;GO:0042343|indole glucosinolate metabolic process;GO:0044550|secondary metabolite biosynthetic process;
290	LOC106356571	23	98	15	32	23	20	0.935582	0.663107	down	no	GO:0019762|glucosinolate catabolic process;GO:0080028|nitrile biosynthetic process;
291	LOC106356476	37	22	10	17	11	17	0.730982	0.729534	down	no	GO:0098542|defense response to other organism;GO:0042343|indole glucosinolate metabolic process;GO:0044550|secondary metabolite biosynthetic process;
292	LOC106356384	0	13	0	9	21	0	-1.1658	0.908993	up	no	GO:0019762|glucosinolate catabolic process;GO:0080028|nitrile biosynthetic process;
293	LOC106355654	2	2	2	0	0	0	3.50058	NA	down	no	GO:0070574|cadmium ion transmembrane transport;GO:0015691|cadmium ion transport;GO:0071366|cellular response to indolebutyric acid stimulus;GO:0052544|defense response by callose deposition in cell wall;GO:0042742|defense response to bacterium;GO:0009817|defense response to fungus, incompatible interaction;GO:0006855|drug transmembrane transport;GO:0042344|indole glucosinolate catabolic process;G…
294	LOC106354393	2	1	12	3	6	5	0.0639004	0.994105	down	no	GO:0010438|cellular response to sulfur starvation;GO:0002213|defense response to insect;GO:0009759|indole glucosinolate biosynthetic process;GO:0045893|positive regulation of transcription, DNA-templated;GO:0009753|response to jasmonic acid;GO:0006351|transcription, DNA-templated;GO:0000162|tryptophan biosynthetic process;
295	LOC106354392	7	26	6	7	10	6	0.824413	0.772032	down	no	GO:0010438|cellular response to sulfur starvation;GO:0002213|defense response to insect;GO:0009759|indole glucosinolate biosynthetic process;GO:0045893|positive regulation of transcription, DNA-templated;GO:0009753|response to jasmonic acid;GO:0006351|transcription, DNA-templated;GO:0000162|tryptophan biosynthetic process;
296	LOC106354366	13	9	7	9	8	8	0.292045	0.939277	down	no	GO:0019761|glucosinolate biosynthetic process;GO:0032260|response to jasmonic acid stimulus involved in jasmonic acid and ethylene-dependent systemic resistance;
297	LOC106354364	1	2	0	1	1	2	-0.312503	NA	up	no	GO:0019761|glucosinolate biosynthetic process;
298	LOC106354355	46	113	45	53	45	43	0.597791	0.681314	down	no	GO:0010438|cellular response to sulfur starvation;GO:0002213|defense response to insect;GO:0009759|indole glucosinolate biosynthetic process;GO:0045893|positive regulation of transcription, DNA-templated;GO:0009753|response to jasmonic acid;GO:0006351|transcription, DNA-templated;GO:0000162|tryptophan biosynthetic process;
299	LOC106354325	3	2	3	0	1	0	2.95102	NA	down	no	GO:0019761|glucosinolate biosynthetic process;GO:0032260|response to jasmonic acid stimulus involved in jasmonic acid and ethylene-dependent systemic resistance;
300	LOC106354324	6	15	3	0	0	0	5.52647	0.0225463	down	yes	GO:0019761|glucosinolate biosynthetic process;
301	LOC106354016	8	14	12	0	0	0	5.99007	0.00136407	down	yes	GO:0019762|glucosinolate catabolic process;GO:0080028|nitrile biosynthetic process;
302	LOC106353515	4	2	0	1	1	3	0.408462	0.96731	down	no	GO:0009809|lignin biosynthetic process;
303	LOC106353335	186	185	130	137	144	181	0.19541	0.90396	down	no	GO:0070574|cadmium ion transmembrane transport;GO:0015691|cadmium ion transport;GO:0071366|cellular response to indolebutyric acid stimulus;GO:0052544|defense response by callose deposition in cell wall;GO:0042742|defense response to bacterium;GO:0009817|defense response to fungus, incompatible interaction;GO:0006855|drug transmembrane transport;GO:0042344|indole glucosinolate catabolic process;G…
304	LOC106351612	1	4	0	0	1	0	2.31469	NA	down	no	GO:0051555|flavonol biosynthetic process;GO:0009809|lignin biosynthetic process;
305	LOC106350151	47	0	45	1	9	2	2.96177	0.243796	down	no	GO:0019752|carboxylic acid metabolic process;GO:0019761|glucosinolate biosynthetic process;GO:0009625|response to insect;GO:0009414|response to water deprivation;
306	LOC106349654	2778	1004	2903	2021	2535	1850	0.105913	0.970826	down	no	GO:0007155|cell adhesion;GO:0006952|defense response;GO:0009908|flower development;GO:0019762|glucosinolate catabolic process;GO:0080028|nitrile biosynthetic process;GO:0009611|response to wounding;
307	LOC106349160	118	63	111	111	117	46	0.13737	0.964167	down	no	GO:0002213|defense response to insect;GO:0042343|indole glucosinolate metabolic process;GO:0044550|secondary metabolite biosynthetic process;
308	LOC106349044	1147	750	953	872	791	964	0.187614	0.886038	down	no	GO:0033506|glucosinolate biosynthetic process from homomethionine;GO:0055114|oxidation-reduction process;
309	LOC106348971	1711	1529	1061	1782	1545	1345	-0.0395505	0.9866	up	no	GO:0019762|glucosinolate catabolic process;GO:0080028|nitrile biosynthetic process;
310	LOC106348448	91	39	89	116	168	150	-0.934872	0.223927	up	no	GO:0042742|defense response to bacterium;GO:0019762|glucosinolate catabolic process;GO:0010150|leaf senescence;GO:0080028|nitrile biosynthetic process;GO:0050790|regulation of catalytic activity;GO:0009753|response to jasmonic acid;
311	LOC106348445	2867	5123	2693	3929	1461	3321	0.372864	0.841322	down	no	GO:0042742|defense response to bacterium;GO:0019762|glucosinolate catabolic process;GO:0010150|leaf senescence;GO:0080028|nitrile biosynthetic process;GO:0050790|regulation of catalytic activity;GO:0009753|response to jasmonic acid;
312	LOC106348375	85	466	40	112	69	58	1.38854	0.431906	down	no	GO:0019761|glucosinolate biosynthetic process;GO:0010439|regulation of glucosinolate biosynthetic process;
313	LOC106348374	1	2	0	2	4	3	-1.50355	0.762579	up	no	GO:0019761|glucosinolate biosynthetic process;GO:0010439|regulation of glucosinolate biosynthetic process;
314	LOC106348373	24	43	15	29	41	22	-0.0989356	0.9801	up	no	GO:0019761|glucosinolate biosynthetic process;GO:0010439|regulation of glucosinolate biosynthetic process;
315	LOC106347844	257	233	145	104	93	115	1.11328	0.0465449	down	yes	GO:1901349|glucosinolate transport;GO:0090449|phloem glucosinolate loading;GO:0080167|response to karrikin;
316	LOC106346925	23	31	7	4	9	17	1.13247	0.591484	down	no	GO:0010438|cellular response to sulfur starvation;GO:0002213|defense response to insect;GO:0009759|indole glucosinolate biosynthetic process;GO:0045893|positive regulation of transcription, DNA-templated;GO:0009753|response to jasmonic acid;GO:0006351|transcription, DNA-templated;GO:0000162|tryptophan biosynthetic process;
317	LOC106346924	3	10	0	5	1	5	0.35711	0.967521	down	no	GO:0010438|cellular response to sulfur starvation;GO:0002213|defense response to insect;GO:0009759|indole glucosinolate biosynthetic process;GO:0045893|positive regulation of transcription, DNA-templated;GO:0009753|response to jasmonic acid;GO:0006351|transcription, DNA-templated;GO:0000162|tryptophan biosynthetic process;
318	LOC106346914	35	34	9	123	72	80	-1.71195	0.0572329	up	no	GO:0019761|glucosinolate biosynthetic process;
319	LOC106346773	96	84	2	118	23	124	-0.383977	0.949931	up	no	GO:0098542|defense response to other organism;GO:0019761|glucosinolate biosynthetic process;GO:0009684|indoleacetic acid biosynthetic process;GO:0009625|response to insect;
320	LOC106346160	27	1	58	20	27	24	0.270036	0.963764	down	no	GO:0033506|glucosinolate biosynthetic process from homomethionine;GO:0009097|isoleucine biosynthetic process;GO:0071267|L-methionine salvage;GO:0009098|leucine biosynthetic process;GO:0009099|valine biosynthetic process;
321	LOC106345821	128	136	340	5896	1916	9351	-4.80199	3.62e-13	up	yes	GO:0042742|defense response to bacterium;GO:0019762|glucosinolate catabolic process;GO:0010150|leaf senescence;GO:0080028|nitrile biosynthetic process;GO:0050790|regulation of catalytic activity;GO:0009753|response to jasmonic acid;
322	LOC106345750	3	17	0	1	4	0	2.05936	0.702155	down	no	GO:0019762|glucosinolate catabolic process;GO:0080028|nitrile biosynthetic process;
323	LOC106345749	0	1	0	11	4	2	-3.93282	0.183226	up	no	GO:0019762|glucosinolate catabolic process;GO:0080028|nitrile biosynthetic process;
324	LOC106345622	18	0	11	0	5	1	2.32484	0.582592	down	no	GO:0019762|glucosinolate catabolic process;GO:0080028|nitrile biosynthetic process;
